# Supplementary material for: The differentiated impacts and constraints of allometry, phylogeny, and environment on the ruminants’ ankle bone
Source: Commun Biol. 2025 Mar 18;8:456. doi: 10.1038/s42003-025-07898-z (PMC11920208; doi:10.1038/s42003-025-07898-z)
Supplement: Supplementary file 2 — Supplementary Data [file 42003_2025_7898_MOESM2_ESM.xlsx]

## Sheet: Indiv
Taxa	Family	Assigned clade	Age	Locality	Scan	Institut	Inventor number
Addax nasomaculatus	Bovidae	Bovidae	Modern	-	Surface	NMB	NMB 5462
Aepyceros melampus	Bovidae	Bovidae	Modern	-	Surface	NMB	NMB 10857
Alces alces	Cervidae	Cervidae	Holocene	Burtneck Lack	Surface	NMB	NMB A322
Alces alces	Cervidae	Cervidae	Modern	-	Surface	NMB	NMB 3530
Ammotragus lervia	Bovidae	Bovidae	Modern	-	Surface	NMB	NMB 3608
Ampelomeryx magnum	Palaeomerycidae	Giraffomorpha	MN6	Sansan	Surface	NMB	NMB 152
Antidorcas marsupialis	Bovidae	Bovidae	Modern	-	Surface	NMB	NMB 10853
Antilocapra americana	Antilocapridae	-	Modern	-	Surface	NMB	MHNBe 1021819
Antilocapra americana	Antilocapridae	-	Modern	-	Surface	NHMMZ	MAPH 05 2
Antilope cervicapra	Bovidae	Bovidae	Modern	-	Surface	NMB	NMB 5358
Axis axis	Cervidae	Cervidae	Modern	-	Surface	NMB	NMB 3718
Axis axis	Cervidae	Cervidae	Modern	-	Surface	NMB	NMB 7956
Bachitherium curtum	Bachitheriidae	Tragulina	MP26	Marseille	CT	NMB	NMB Mar739
Bachitherium curtum	Bachitheriidae	Tragulina	MP26	Marseille	CT	NMB	NMB Mar398
Bedenomeryx milloquensis	Giraffomorpha	Giraffomorpha	MP29	La Milloque	Surface	NMB	NMB Lm670
Bedenomeryx milloquensis	Giraffomorpha	Giraffomorpha	MP29	La Milloque	Surface	NMB	NMB Lm676
Bedenomeryx milloquensis	Giraffomorpha	Giraffomorpha	MP30	Thézels	Surface	NMB	NMB OG1331
Bedenomeryx paulhiacensis	Giraffomorpha	Giraffomorpha	MN1	Paulhiac	Surface	NMB	NMB Pa682
Bedenomeryx paulhiacensis	Giraffomorpha	Giraffomorpha	MN1	Paulhiac	Surface	NMB	NMB Pa685
Bison bison	Bovidae	Bovidae	Modern	-	Surface	NMB	NMB 2156
Bison bonasus	Bovidae	Bovidae	Modern	-	Surface	NHMBe	NHMBe 1014231
Bohlinia attica	Giraffidae	Giraffomorpha	MN12-13	Samos	Surface	NHMBe	NHMBe D8649
Bohlinia attica	Giraffidae	Giraffomorpha	MN12-13	Samos	Surface	NHMBe	NHMBe D8650
Bohlinia attica	Giraffidae	Giraffomorpha	MN12-13	Samos	Surface	NHMBe	NHMBe D8651
Bohlinia attica	Giraffidae	Giraffomorpha	MN12-13	Samos	Surface	NHMBe	MHNBe D8658
Bohlinia attica	Giraffidae	Giraffomorpha	MN12-13	Samos	Surface	NHMBe	NHMBe 5071
Bos primigenius	Bovidae	Bovidae	Holocene	Burtneck Lack	Surface	NMB	NMB A324a
Bos primigenius	Bovidae	Bovidae	Holocene	Burtneck Lack	Surface	NMB	NMB A324b
Bos taurus	Bovidae	Bovidae	Holocene	Pfahlbauer	Surface	NMB	NMB A197C
Bos taurus	Bovidae	Bovidae	Holocene	Pfahlbauer	Surface	NMB	NMB Pf51
Bovidae indet.	Bovidae	Bovidae	MN13	Polgardi	Surface	NMB	NMB TO663
Bovidae indet.	Bovidae	Bovidae	MN13	Polgardi	Surface	NMB	NMB TO664
Bubalus depressicornis	Bovidae	Bovidae	Modern	-	Surface	NMB	NMB 3001
Capra aegagrus	Bovidae	Bovidae	Modern	-	CT	SMNS	SMNS 38774
Capra aegagrus	Bovidae	Bovidae	Modern	-	CT	SMNS	SMNS 39746
Capra falconeri	Bovidae	Bovidae	Modern	-	Surface	NHMBe	NHMBe 1023027
Capra ibex	Bovidae	Bovidae	Modern	-	Surface	NMB	NMB 3893
Capra ibex	Bovidae	Bovidae	Modern	-	Surface	NMB	NMB 3595
Capra sibirica	Bovidae	Bovidae	Modern	-	CT	ZFMK	ZFMK 1983 131
Capra sibirica	Bovidae	Bovidae	Modern	-	CT	ZFMK	ZFMK 1957 201
Capreolus capreolus	Cervidae	Cervidae	Modern	-	CT	SMNS	SMNS 38183
Capreolus capreolus	Cervidae	Cervidae	Modern	-	CT	SMNS	SMNS 46277
Cephalophus silvicultor	Bovidae	Bovidae	Modern	-	Surface	NMB	NMB 5862
Cervus elaphus	Cervidae	Cervidae	Modern	-	Surface	NMB	NMB 3565
Cervus elaphus	Cervidae	Cervidae	Modern	-	Surface	NMB	NMB 5350
Cervus elaphus	Cervidae	Cervidae	Modern	-	Surface	NMB	NMB 3565
Cervus nippon	Cervidae	Cervidae	Modern	-	Surface	NMB	NMB 7732
Cervus ruscinensis	Cervidae	Cervidae	MN14	Montpellier	Surface	NMB	NMB MP654
Connochaetes gnu	Bovidae	Bovidae	Modern	-	Surface	NMB	NMB 5461
Croizetoceros ramosus	Cervidae	Cervidae	MNQ17	Saint Vallier	Surface	NMB	NMB StV192
Croizetoceros ramosus	Cervidae	Cervidae	MN16	Villafranca d'Asti	Surface	NMB	NMB Vt127
Croizetoceros ramosus	Cervidae	Cervidae	MN16	Villafranca d'Asti	Surface	NMB	NMB 310D20
Dama dama	Cervidae	Cervidae	Modern	-	Surface	NMB	NMB 16415
Damaliscus pygargus	Bovidae	Bovidae	Modern	-	CT	SMNS	SMNS 43153
Dicroceros elegans	Cervidae	Cervidae	MN6	Sansan	Surface	NMB	NMB 6154
Dicroceros elegans	Cervidae	Cervidae	MN6	Sansan	Surface	NMB	NMB 804
Dicroceros elegans	Cervidae	Cervidae	MN6	Sansan	Surface	NMB	NMB 6189
Dicroceros elegans	Cervidae	Cervidae	MN6	Sansan	Surface	NMB	NMB 6203
Dorcabune anthracotheroides	Tragulidae	Tragulina	MN5-9	Siwalik Hills	CT	GSPY	YGSP 32498
Dorcabune nagrii	Tragulidae	Tragulina	MN9-11	Siwalik Hills	CT	GSPY	YGSP 22124
Dorcabune sindiense	Tragulidae	Tragulina	MN5-6	Siwalik Hills	CT	GSPY	YGSP 17555
Dorcatherium crassum	Tragulidae	Tragulina	MN6	Sansan	Surface	NMB	NMB 5258
Dorcatherium crassum	Tragulidae	Tragulina	MN6	Sansan	Surface	NMB	NMB 5259
Dorcatherium crassum	Tragulidae	Tragulina	MN6	Sansan	CT	NMB	NMB 5257
Dorcatherium majus	Tragulidae	Tragulina	MN6	Siwalik Hills	CT	GSPY	YGSP 22032
Elaphodus cephalophus	Cervidae	Cervidae	Modern	-	Surface	NMB	NMB 2067
Elaphodus cephalophus	Cervidae	Cervidae	Modern	-	Surface	NMB	NMB 2067
Elaphurus davidianus	Cervidae	Cervidae	Modern	-	Surface	NMB	NHMBe 1022146
Eucladoceros ctenoides	Cervidae	Cervidae	MNQ18	Sénèze	Surface	NMB	NMB 1464
Eucladoceros ctenoides	Cervidae	Cervidae	MNQ18	Sénèze	Surface	NMB	NMB 247
Eucladoceros ctenoides	Cervidae	Cervidae	MNQ18	Sénèze	Surface	NMB	NMB 568
Eucladoceros ctenoides	Cervidae	Cervidae	MNQ18	Sénèze	Surface	NMB	NMB 9
Eucladoceros ctenoides	Cervidae	Cervidae	MNQ18	Sénèze	Surface	NMB	NMB 1643
Eucladoceros ctenoides	Cervidae	Cervidae	MNQ18	Sénèze	Surface	NMB	NMB 247
Eucladoceros ctenoides	Cervidae	Cervidae	MNQ17	Saint Vallier	Surface	NMB	NMB StV885
Euprox dicranocerus	Cervidae	Cervidae	MN9	Can Ponsic	Surface	NMB	NMB Nonum
Euprox furcatus	Cervidae	Cervidae	MN7	Steinheim am Albuch	CT	NMB	NMB 5549
Gazella brevicornis	Bovidae	Bovidae	MN13	Polgardi	Surface	NMB	NMB TO670
Gazella dorcas	Bovidae	Bovidae	Modern	-	CT	ZFMK	ZFMK 2016 0274
Gazella dorcas	Bovidae	Bovidae	Modern	-	CT	ZFMK	ZFMK 1994 289
Gazella sp	Bovidae	Bovidae	MN12-13	Samos	Surface	NMB	NHMBe D8656
Giraffa camelopardalis	Giraffidae	Giraffomorpha	Modern	-	Surface	NMB	NMB 7958
Helladotherium duvernoyi	Giraffidae	Giraffomorpha	MN12-13	Samos	Surface	NHMBe	NHMBe D8654
Helladotherium duvernoyi	Giraffidae	Giraffomorpha	MN12-13	Samos	Surface	NHMBe	NHMBe D8657
Helladotherium duvernoyi	Giraffidae	Giraffomorpha	MN12	Pikermi	Surface	NHMUK	NHMUK PV M 103381
Helladotherium duvernoyi	Giraffidae	Giraffomorpha	MN12	Pikermi	Surface	NHMUK	NHMUK PV M 11387
Helladotherium duvernoyi	Giraffidae	Giraffomorpha	MN12-13	Samos	Surface	NHMBe	NHMBe D8653
Hemitragus jemlahicus	Bovidae	Bovidae	Modern	-	Surface	NMB	NMB 5150
Heteroprox larteti	Cervidae	Cervidae	MN7	Steinheim am Albuch	CT	SMNS	SMNS 40404
Hippotragus niger	Bovidae	Bovidae	Modern	-	CT	ZFMK	ZFMK 2001 0154
Hispanomeryx daamsi	Moschidae	Moschidae	MN7-8	Toril 3	Surface	MNCN	TO3 2008 214
Hispanomeryx daamsi	Moschidae	Moschidae	MN6	Manchones 1	Surface	MNCN	MA1 233
Hispanomeryx duriensis	Moschidae	Moschidae	MN9	Los Valles de Fuentidueña	Surface	MNCN	B311136
Hydropotes inermis	Cervidae	Cervidae	Modern	-	Surface	NMB	NMB 2066
Hyemoschus aquaticus	Tragulidae	Tragulina	Modern	-	Surface	NMB	NMB 1980
Hyemoschus aquaticus	Tragulidae	Tragulina	Modern	-	CT	SMNS	SMNS 1842
Iberomeryx minor	Tragulidae	Tragulina	MP23	Lovagny	CT	NMB	NMB Nv14204F38
Iberomeryx minor	Tragulidae	Tragulina	MP23	Lovagny	CT	NMB	NMB Nonumb
Kobus leche	Bovidae	Bovidae	Modern	-	Surface	NMB	NMB 8815
Leptobos elatus	Bovidae	Bovidae	MNQ17	Saint Vallier	Surface	NMB	NMB StV221
Leptobos etruscus	Bovidae	Bovidae	MNQ18	Sénèze	Surface	NMB	NMB 1476
Lophiomeryx mouchelini	Lophiomerycidae	Tragulina	MP23	Murs	CT	NMB	NMB OV75
Madoqua kirkii	Bovidae	Bovidae	Modern	-	Surface	NHMBe	NHMBe 1022623
Maremmia lorenzi	Bovidae	Bovidae	MN12	Baccinello V2	Surface	NMB	NMB BacSCM0737
Mazama americana	Cervidae	Cervidae	Modern	-	Surface	NMB	NMB 9262
Megaloceros giganteus	Cervidae	Cervidae	Holocene	-	Surface	NHMBe	NMBe nonumb1
Megaloceros giganteus	Cervidae	Cervidae	Holocene	-	Surface	NHMBe	NMBe nonumb2
Metacervoceros rhenanus	Cervidae	Cervidae	MNQ18	Sénèze	Surface	NMB	NMB 1648
Metacervoceros rhenanus	Cervidae	Cervidae	MNQ17	Saint Vallier	Surface	NMB	NMB StV150
Metacervoceros rhenanus	Cervidae	Cervidae	MNQ17	Saint Vallier	Surface	NMB	NMB StV666
Metacervoceros rhenanus	Cervidae	Cervidae	MNQ18	Sénèze	Surface	NMB	NMB 470
Micromeryx azanzae	Moschidae	Moschidae	MN7-8	Toril 3	Surface	MNCN	MPZ 2006 476
Micromeryx azanzae	Moschidae	Moschidae	MN7-8	Toril 3	Surface	MNCN	MPZ 2006 480
Micromeryx azanzae	Moschidae	Moschidae	MN7-8	Toril 3	Surface	MNCN	MPZ 2006 487
Micromeryx azanzae	Moschidae	Moschidae	MN7-8	Toril 3	Surface	MNCN	MPZ 2006 497
Micromeryx eiselei	Moschidae	Moschidae	MN7	Steinheim am Albuch	CT	SMNS	SMNS 40010
Micromeryx eiselei	Moschidae	Moschidae	MN7	Steinheim am Albuch	CT	SMNS	SMNS 40510
Micromeryx flourensianus	Moschidae	Moschidae	MN6	Sansan	Photogrammetry	MNHN	MNHN 3227
Micromeryx flourensianus	Moschidae	Moschidae	MN6	Sansan	Photogrammetry	MNHN	MNHN 3658
Micromeryx flourensianus	Moschidae	Moschidae	MN6	Sansan	Surface	MNHN	MNHN 3684
Micromeryx flourensianus	Moschidae	Moschidae	MN6	Sansan	Surface	MNHN	MNHN 3735
Micromeryx flourensianus	Moschidae	Moschidae	MN7	Steinheim am Albuch	CT	NMB	NMB 1122
Micromeryx flourensianus	Moschidae	Moschidae	MN7	Steinheim am Albuch	CT	SMNS	SMNS 46113
Micromeryx flourensianus	Moschidae	Moschidae	MN7-8	La Grive 7	CT	SMNS	Lyon Uni. preli. 1
Micromeryx flourensianus	Moschidae	Moschidae	MN7-8	La Grive 7	CT	SMNS	Lyon Uni. preli. 2
Micromeryx flourensianus	Moschidae	Moschidae	MN7	Steinheim am Albuch	CT	SMNS	SMNS 46122
Micromeryx flourensianus	Moschidae	Moschidae	MN4-5	Vieux Collonges	CT	SMNS	University Lyon 570
Micromeryx flourensianus	Moschidae	Moschidae	MN4-5	Vieux Collonges	CT	SMNS	University Lyon 568
Miotragoceros pannoniae	Bovidae	Bovidae	MN9	Charmoille	Surface	NMB	NMB 1631929
Miotragoceros pannoniae	Bovidae	Bovidae	MN9	Charmoille	Surface	NMB	NMB Cm1681929
Miotragoceros pannoniae	Bovidae	Bovidae	MN9	Charmoille	Surface	NMB	NMB Cm2501931
Moschidae nov gen nov sp	Moschidae	Moschidae	~17Ma	Halamagai	CT	NMB	INDind Mo L HAL 11
Moschidae nov gen nov sp	Moschidae	Moschidae	~17Ma	Halamagai	CT	NMB	INDind Mo L HAL 2
Moschidae nov gen nov sp	Moschidae	Moschidae	~17Ma	Halamagai	CT	NMB	INDind Mo L HAL 3
Moschidae nov gen nov sp	Moschidae	Moschidae	~17Ma	Halamagai	CT	NMB	INDind Mo L HAL 5
Moschidae nov gen nov sp	Moschidae	Moschidae	~17Ma	Halamagai	CT	NMB	INDind Mo L HAL 6
Moschidae nov gen nov sp	Moschidae	Moschidae	~17Ma	Halamagai	CT	NMB	INDind Mo L HAL 7
Moschidae nov gen nov sp	Moschidae	Moschidae	~17Ma	Halamagai	CT	NMB	INDind Mo HAL 10
Moschiola meminna	Tragulidae	Tragulina	Modern	-	CT	NMB	NMB C1429
Moschiola meminna	Tragulidae	Tragulina	Modern	-	CT	NMB	NMB C1430
Moschiola meminna	Tragulidae	Tragulina	Modern	-	CT	NMB	NMB C2588
Moschus moschiferus	Moschidae	Moschidae	Modern	-	Surface	NMB	NMB 5733
Moschus moschiferus	Moschidae	Moschidae	Modern	-	CT	ZFMK	ZFMK 1997 664
Moschus moschiferus	Moschidae	Moschidae	Modern	-	CT	ZFMK	ZFMK 1997 666
Muntiacus muntjak	Cervidae	Cervidae	Modern	-	CT	SMNS	SMNS 1499
Muntiacus muntjak	Cervidae	Cervidae	Modern	-	Surface	NHMBe	NHMBe 1022142
Muntiacus muntjak	Cervidae	Cervidae	Modern	-	CT	SMNS	SMNS 1499
Nanger dama	Bovidae	Bovidae	Modern	-	CT	ZFMK	ZFMK 19901564
Nesogoral sp	Bovidae	Bovidae	Holocene	Capra Sagro	Surface	NMB	NMB Tyl1268
Okapia johnstoni	Giraffomorpha	Giraffomorpha	Modern	-	Surface	NMB	NMB 16329
Okapia johnstoni	Giraffomorpha	Giraffomorpha	Modern	-	Surface	NMB	NMB 16329
Okapia johnstoni	Giraffomorpha	Giraffomorpha	Modern	-	Surface	NHMBe	NHMBe 1023257
Oreamnos montanus	Bovidae	Bovidae	Modern	-	Surface	NMB	NMB 6259
Oreotragus oreotragus	Bovidae	Bovidae	Modern	-	Surface	NMB	NMB 8402
Oriomeryx major	Giraffomorpha	Giraffomorpha	MN2	Laugnac	Surface	NMB	NMB C9 23
Oriomeryx major	Giraffomorpha	Giraffomorpha	MN2	Montaigu-le-Blin	Surface	NMB	NMB MA9103 1933
Oryx beisa	Bovidae	Bovidae	Modern	-	Surface	NHMBe	NHMBe 1022837
Oryx leucoryx	Bovidae	Bovidae	Modern	-	Surface	NMB	NMB 6405
Ovibos moschatus	Bovidae	Bovidae	Modern	-	Surface	NHMMZ	NHMMZ W 197618
Ovis dalli	Bovidae	Bovidae	Modern	-	CT	ZFMK	ZFMK 1968 108
Ovis dalli	Bovidae	Bovidae	Modern	-	Surface	NHMBe	NHMBe 1023120
Ovis orientalis	Bovidae	Bovidae	Modern	-	CT	ZFMK	ZFMK 83422
Ovis orientalis	Bovidae	Bovidae	Modern	-	CT	ZFMK	ZFMK 1971336
Ovis orientalis	Bovidae	Bovidae	Modern	-	CT	ZFMK	ZFMK 19833421
Palaeomeryx eminens	Palaeomerycidae	Giraffomorpha	MN7	Steinheim am Albuch	Surface	NMB	NMB 209
Palaeomeryx eminens	Palaeomerycidae	Giraffomorpha	MN7	Steinheim am Albuch	Surface	NMB	NMB 208
Palaeomeryx kaupi	Palaeomerycidae	Giraffomorpha	MN4	Artenay	Surface	NMB	NMB S060
Palaeomeryx kaupi	Palaeomerycidae	Giraffomorpha	MN4	Artenay	Surface	NMB	NMB SO5878
Palaeomeryx kaupi	Palaeomerycidae	Giraffomorpha	MN4	Artenay	Surface	NMB	NMB SO5962
Palaeomeryx kaupi	Palaeomerycidae	Giraffomorpha	MN4	Artenay	Surface	NMB	NMB 6262
Palaeoryx cordieri	Bovidae	Bovidae	MN14	Montpellier	Surface	NMB	NMB Mp4631931
Palaeoryx cordieri	Bovidae	Bovidae	MN14	Montpellier	Surface	NMB	NMB Mp3471929
Palaeotragus rouenii	Giraffidae	Giraffomorpha	MN12-13	Samos	Surface	MGL	MGL 106853
Praesinomegaceros obscurus	Cervidae	Cervidae	MNQ17-18	Valdichiana	Surface	NMB	NMB 3071909
Procapra gutturosa	Bovidae	Bovidae	Modern	-	Surface	NMB	NMB 10430
Procapreolus loczyi	Cervidae	Cervidae	MN13	Baccinello V3	Surface	NMB	NMB BacSCM0606
Procervulus sp	Cervidae	Cervidae	MN3	Brüttelen	Surface	NHMBe	NHMBe D3392
Rangifer tarandus	Cervidae	Cervidae	Modern	-	Surface	NMB	NMB 3589
Rangifer tarandus	Cervidae	Cervidae	Modern	-	Surface	NMB	NMB 3613
Rangifer tarandus	Cervidae	Cervidae	Modern	-	Surface	NMB	NMB 5459
Rangifer tarandus	Cervidae	Cervidae	Modern	-	Surface	NMB	NMB 8925
Rupicapra rupicapra	Bovidae	Bovidae	Modern	-	CT	ZFMK	ZFMK 1969 1020
Rusa unicolor	Cervidae	Cervidae	Modern	-	Surface	NMB	NMB 10889
Saiga tatarica	Bovidae	Bovidae	Modern	-	Surface	NMB	NMB 3575
Saiga tatarica	Bovidae	Bovidae	Modern	-	CT	ZFMK	ZFMK 2008 098
Saiga tatarica	Bovidae	Bovidae	Modern	-	CT	ZFMK	ZFMK 2022 025
Samotherium major	Giraffidae	Giraffomorpha	MN12-13	Samos	Surface	MGL	MGL 82781
Samotherium major	Giraffidae	Giraffomorpha	MN12-13	Samos	Surface	MGL	MGL 82805
Samotherium major	Giraffidae	Giraffomorpha	MN12-13	Samos	Surface	NHMBe	NHMBe 5075
Samotherium major	Giraffidae	Giraffomorpha	MN12-13	Samos	Surface	NHMBe	NHMBe D8652
Sivatherium giganteum	Giraffidae	Giraffomorpha	Pliocene	Siwalik Hills	Surface	NHMUK	NHMUK PV M 103384
Sivatherium giganteum	Giraffidae	Giraffomorpha	Pliocene	Siwalik Hills	Surface	NHMUK	NHMUK PV OR 1663
Sylvicapra grimmia	Bovidae	Bovidae	Modern	-	Surface	NMB	NMB 6638
Syncerus caffer	Bovidae	Bovidae	Modern	-	Surface	NMB	NMB 5460
Taurotragus oryx	Bovidae	Bovidae	Modern	-	Surface	NMB	NMB 5509
Tetracerus quadricornis	Bovidae	Bovidae	Modern	-	Surface	NMB	NMB 10364
Tetracerus quadricornis	Bovidae	Bovidae	Modern	-	Surface	NMB	NMB 10472
Tragelaphus imberbis	Bovidae	Bovidae	Modern	-	CT	ZFMK	ZFMK 1972 0368
Tragelaphus spekeii	Bovidae	Bovidae	Modern	-	Surface	NMB	NMB 6354
Tragoceros sp	Bovidae	Bovidae	MN13	Polgardi	Surface	NMB	NMB TO699
Tragulus javanicus	Tragulidae	Tragulina	Modern	-	CT	NMB	NMB 3002
Tragulus kanchil	Tragulidae	Tragulina	Modern	-	CT	NMB	NMB 6131
Turritragus casteanensis	Bovidae	Bovidae	MN12	Baccinello V2	CT	NMB	NMB BacSCM1188
Tyrrhenotragus gracilimus	Bovidae	Bovidae	MN12	Baccinello V2	CT	NMB	NMB BacSCM0671
Tyrrhenotragus gracilimus	Bovidae	Bovidae	MN12	Baccinello V2	CT	NMB	NMB BacSCM0831

## Sheet: Landmarks
Number	Description	References
0	Posterior view : Deepest point of the PTF	Solounias and Danowitz 2016
1	Posterior view : Deepest point of the medial scala	Haruda et al. 2019
2	Posterior view: Most proximal point of the articular zone of the LRDT	This study
3	Medial view : Center of the CPT	Barr 2014
4	Medial view : Center of the CDT	Barr 2014
5	Medial view : Deepest point of the LA5	This study
7	Anterior and lateral views: Most proximal point of the LRPT	Haruda et al. 2019
8	Lateral view : Maximum curvature between points 7 and 9	Haruda et al. 2019
9	Lateral view : Maximum curvature of the LRPT	Haruda et al. 2019
10	Anterior and lateral views : Top of the lateral bulge	Solounias and Danowitz 2016; Pöllath et al. 2019; Haruda et al. 2019
11	Lateral view: Medial bulge/LRDT junction	Haruda et al. 2019
12	Lateral view: Maximum curvature of the LRDT	Haruda et al. 2019
13	Lateral view: Most anterodistal point of the LDAF	Haruda et al. 2019
14	Lateral view: most distal point of the LRDT	Haruda et al. 2019
15	Lateral view: Most posterodistal point of the LDAF	Haruda et al. 2019
16	Lateral view: Point of the interarticular zone between points 15 and 17	This study
17	Lateral view: Start of curvature of the PAF	Haruda et al. 2019
18	Lateral view: Maximum curvature of the PAF	Haruda et al. 2019
19	Lateral view: End of PAF curvature	Haruda et al. 2019
20	Posterior view: Junction of lateral and proximal contours of the PAF	Barr 2014; Haruda et al. 2019
21	Posterior view: Most proximal point of the PAF between points 20 and 82	Barr 2014; Haruda et al. 2019
22	Posterior view: Most distal point of the proximal trochlear groove	Solounias and Danowitz 2016
23	Lateral view: Most posterior point of the LRPT	Barone 2010; This study
24	Lateral view: Most posterior point of the LPAF	Barone 2010; This study
25	Lateral view: Boundary between LA2 and lateral groove	Barone 2010; This study
26	Lateral and posterior view: Apex of LA2's distal end	This study
27	Lateral view: Deepest point of the lateral groove between points 26 and 31	This study
28	Lateral view: Boundary between lateral groove and point 26	This study
29	Lateral view: Deepest point of the lateral groove between points 32 and 33	This study
30	Lateral view: Junction between of lateral silllon's end and LA5	This study
31	Lateral view: Proximal end of lateral extension	Pöllath et al. 2019; This study
32	Distal view : Maximum curvature of the posterior side	This study
33	Lateral view : End of the lateral extension	Pöllath et al. 2018; This study
34	Lateral view : Link point between points 15 and 35	Haruda et al. 2019
35	Lateral view : Most proximal point of the LDAF	Haruda et al. 2019
36	Lateral view : Most anteroproximal point of the LDAF	Haruda et al. 2019
37	Anterior view : Most lateral point of the lateral bulge	Pöllath et al. 2019; This study
38	Anterior view : Most medial point of the lateral bulge	Pöllath et al. 2019; This study
39	Anterior and medial views : Most proximal point of the MRPT	Haruda et al. 2019
40	Medial view : Maximum curvature of the MRPT	Haruda et al. 2019
41	Anterior and medial views : Tip of the medial bulge	Haruda et al. 2019
42	Anterior and medial views : Junction between the medial bulge and the MRDT	Haruda et al. 2019
43	Medial view : Start of the articular area of the MRDT	Haruda et al. 2019
44	Medial view : Maximum curvature between points 43 and 45	Haruda et al. 2019
45	Medail view : Most distal of the MRDT	Haruda et al. 2019
46	Medial view : Maximum curvature between points 45 and 47	This study
47	Medial view : Floor point of the medial scala	Solounias and Danowitz 2016; This study
48	Medial view : Roof point of the medial scala	Solounias and Danowitz 2016; This study
49	Medial view : Maximum curvature on the medial side of the PAF	Barr 2014
50	Medial view : Jonction FAP/Posterior process	Barr 2014
51	Medial view : Most posterior point of the Posterior process	Haruda et al. 2019
52	Medial view : Most proximal point of the medial extension	This study
53	Medial view: Maximum curvature between points 52 and 54	This study
54	Medial view: Maximum curvature between points 53 and 55	This study
55	Medial view : End of the medial extension	This study
56	Posterior view : Most medial point of the medial extension	This study
57	Posterior view : End/Start of the medial extension	This study
58	Distal view : Junction between points 40 and 59	This study
59	Distal view : Lowest point of the groove of proximal trochlea	Solounias and Danowitz 2016; This study
60	Medial view : Junction point between the medial bulge and the MRPT	This study
61	Anterior view : Most medial point of the central fossa	Solounias and Danowitz 2016; This study
62	Anterior view : Deepest point of the central fossa	Solounias and Danowitz 2016; This study
63	Anterior view : Medial tip of the medial bulge	Pöllath et al. 2019; Haruda et al. 2019
64	Anterior view : Most lateral point on the medial bulge	Pöllath et al. 2019; Haruda et al. 2019
65	Distal view : Maximum curvature of the LRDT	This study
66	Distal view : Deepest point of the groove of the distal trochlea	This study
67	Posterior view : Most proximal point of the MRPT	This study
68	Posterior view : Maximum curvature between points 67 and 39	This study
69	Posterior and anterior views : Most distal point of the groove of the proximal trochlea	Barr 2014; Pöllath et al. 2019; This study
70	Proximal view : Lowest point between points 38 and 64	This study
71	Distal view : Maximum curvature of the LRDT	This study
72	Anterior view : Most lateral point of the central fossa	This study
73	Anterior view : Junction LRPT/Lateral bulge	Pöllath et al. 2019; This study
74	Posterior view : Maximum curvature between points 9 and 59	This study
75	Anterior and posterior views : Most proximal point of the groove of the distal trochlea	This study
76	Posterior view : Lateral side of the PAF/Distal trochlea junction	Barr 2014; This study
77	Posterior and anterior views : Most distal point of the MRDT	This study
78	Posterior and anterior views : Most distal point of the LRDT	This study
79	Posterior view : Medial side of the PAF/Distal trochlea junstion	This study
80	Posterior view : Point above the DIF	Solounias and Danowitz 2016; This study
81	Posterior view : Most distal point on the medial side of the PAF	Barr 2014; This study
82	Posterior view : PAF medial and proximal contour junction	Barr 2014; This study
